# Supplementary material for: Changes in the Upper Airway Dimension Following the Use of Functional Appliances in Children with Obstructive Sleep Apnea: A Systematic Review
Source: Children (Basel). 2025 Feb 13;12(2):227. doi: 10.3390/children12020227 (PMC11854760; doi:10.3390/children12020227)
Supplement: Supplementary file 1 [file children-12-00227-s001.zip]

Archive with 1 entries (1 files):
- children-3439509-supplementary.pdf
